# Supplementary material for: Changes in Quality Characteristics and Metabolite Composition of Low-Temperature and Nitrogen-Modified Atmosphere in Indica Rice during Storage
Source: Foods. 2024 Sep 19;13(18):2968. doi: 10.3390/foods13182968 (PMC11431329; doi:10.3390/foods13182968)
Supplement: Supplementary file 1 [file foods-13-02968-s001.zip]

Archive with 1 entries (1 files):
- foods-3186516-supplementary.pdf
